# Supplementary material for: The Intersection of Neighborhood Environment and Adverse Childhood Experiences: Methods for Creation of a Neighborhood ACEs Index
Source: Int J Environ Res Public Health. 2022 Jun 25;19(13):7819. doi: 10.3390/ijerph19137819 (PMC9265402; doi:10.3390/ijerph19137819)
Supplement: Supplementary file 1 [file ijerph-19-07819-s001.zip]

Archive with 1 entries (1 files):
- ijerph-1726216-supplementary.pdf
